# Supplementary material for: From Random Perturbation to Precise Targeting: A Comprehensive Review of Methods for Studying Gene Function in Monascus Species
Source: J Fungi (Basel). 2024 Dec 23;10(12):892. doi: 10.3390/jof10120892 (PMC11678829; doi:10.3390/jof10120892)
Supplement: Supplementary file 1 [file jof-10-00892-s001.zip]

Archive with 4 entries (4 files):
- Fig. S1.jpg
- Fig. S2.jpg
- Fig. S3.jpg
- supplementary table.pdf
